# Supplementary material for: Distinct B-Cell Specific Transcriptional Contexts of the BCL2 Oncogene Impact Pre-Malignant Development in Mouse Models
Source: Cancers (Basel). 2022 Oct 29;14(21):5337. doi: 10.3390/cancers14215337 (PMC9654647; doi:10.3390/cancers14215337)
Supplement: Supplementary file 1 [file cancers-14-05337-s001.zip]

Archive with 1 entries (1 files):
- cancers-1961476-supplementary.pdf
